# Supplementary material for: Interaction Effects of Farm-Scale Management of Natural Enemy Resources and the Surrounding Seminatural Habitat on Insect Biological Control
Source: Insects. 2025 Mar 10;16(3):286. doi: 10.3390/insects16030286 (PMC11942830; doi:10.3390/insects16030286)
Supplement: Supplementary file 1 [file insects-16-00286-s001.zip]

Archive with 1 entries (1 files):
- insects-3494016-supplementary.pdf
